# Supplementary material for: Uncorrected low hyperopia in young subjects induces postural instability even in those with clear visual acuity
Source: PLoS One. 2019 Oct 17;14(10):e0224031. doi: 10.1371/journal.pone.0224031 (PMC6797097; doi:10.1371/journal.pone.0224031)
Supplement: S1 Table — (XLSX) [file pone.0224031.s001.xlsx]

## Sheet: S1 Table. Sex,age,general exam
	sex	age	Full correction(Right eye)			Full correction(Left eye)			Phria test		Accommodation amplitude		Stereopsis							Decimal Visual acuity
									(- )Exo / (+) Es0		Unit: Diopter		sec/arc
			S	C	AX	S	C	AX	Distance	Near	Right eye	Left eye		eyes-open(full correction)	1D myopia	2D myopia	3D myopia	4D myopia	5D myopia	6D myopia	1D hyperopia	2D hyperopia	3D hyperopia	4D hyperopia	5D hyperopia	6D hyperopia
1	male	20	-1.75	0	0	-1.75	0	0	-1	-2	12	13	40	1.2	0.6	0.3	0.15	0.15	0.05	0.05	1	1	1	1	0.9	0.6
2	male	20	-5.5	-0.25	170	-5	-0.5	160	-3	-5	14	13.5	40	0.9	0.5	0.3	0.3	0.15	0.15	0.1	0.8	0.6	0.5	0.4	0.2	0.2
3	male	20	-3.5	-4.5	5	-3	-4.25	162	-2	-5	11	11	50	1	0.5	0.5	0.3	0.2	0.2	0.02	0.9	0.9	0.9	0.9	0.9	0.8
4	female	21	0	-0.5	45	0	-0.5	165	1	-4	11.5	12	40	1.2	0.6	0.4	0.2	0.15	0.1	0.05	1	1	1	1	0.2	0.2
5	female	22	-9.5	-1	15	-10.25	-2.5	15	-3	-6	13	13.5	60	1	0.5	0.5	0.3	0.1	0.1	0.05	0.6	0.6	0.5	0.3	0.2	0.05
6	female	23	0.25	-0.75	75	-0.75	0	0	0	1	10.5	10.5	40	1.2	0.5	0.4	0.2	0.1	0.05	0.05	1	0.9	0.9	0.9	0.8	0.7
7	male	25	0.5	-0.5	15	0	-0.5	180	0	-2	12	12	40	1	0.8	0.3	0.15	0.1	0.05	0.05	1	1	0.9	0.9	0.7	0.6
8	female	23	0	0	0	0	0	0	0	-3	10	10	40	1.5	0.8	0.2	0.1	0.05	0.05	0.02	1.2	1.2	1.2	1.2	1.2	1.2
9	male	20	-0.25	-3	180	0.25	-3	180	0	-1	12	12	40	1.2	0.5	0.3	0.2	0.2	0.1	0.05	1.2	1	0.8	0.6	0.4	0.4
10	male	20	-3	0	0	-2.75	0	0	0	-3	12	12.5	40	1.2	0.4	0.2	0.15	0.1	0.05	0.05	1.2	1.2	1.2	1	1	0.5
11	male	20	-3.5	-0.5	160	-3.25	0	0	-1	-3	13	13.5	40	1	0.5	0.3	0.2	0.1	0.1	0.05	1	1	0.8	0.4	0.2	0.1
12	male	20	-1	-1.5	180	0.25	-3.5	30	0	-5	11.5	10.5	40	1	0.7	0.2	0.1	0.05	0.02	0.02	1	1	0.9	0.8	0.6	0.5
13	female	20	-5.5	-0.75	10	-5.25	-0.5	145	-3	-5	12	13	40	1	0.9	0.4	0.3	0.1	0.05	0.02	0.9	0.6	0.6	0.2	0.1	0.1
14	female	21	-3.5	-0.5	45	-2	-1.5	160	-2	-5	12	13	50	1	0.9	0.4	0.2	0.1	0.1	0.05	1	1	0.9	0.9	0.7	0.6
15	female	21	-2.5	-3.75	180	-1.5	-4.5	180	-3	-6	10	10	40	1	0.6	0.4	0.3	0.3	0.3	0.02	0.9	0.6	0.5	0.3	0.3	0.3
16	male	22	-8	-0.5	50	-7.5	-0.5	180	-3	-6	12	12	40	1	0.3	0.3	0.3	0.3	0.2	0.02	0.9	0.9	0.9	0.6	0.3	0.2
17	male	22	-4.75	0	0	-4.5	0	0	0	-5	11	11	40	1	0.4	0.3	0.1	0.1	0.1	0.05	1	1	1	1	0.6	0.2
18	male	22	0	0	0	0.25	-0.25	165	1	1	11.5	11	40	1.5	0.6	0.1	0.05	0.02	0.02	0.02	1.2	1.2	0.8	0.4	0.3	0.1
19	male	22	-6.5	-2.25	180	-5.75	-2.75	180	-3	-5	12.5	13	40	S6 Table. High frequency	0.4	0.2	0.05	0.02	0.02	0.02	1	1	1	1	1	0.8
20	male	24	0	-0.5	5	-1	0	0	1	0	14	14	50	1.2	0.6	0.1	0.1	0.05	0.02	0.02	1	1	0.9	0.8	0.8	0.7
21	female	21	-6.25	-1.25	165	-7.25	-1.25	30	-3	-4	12.5	12	40	1.2	0.6	0.2	0.05	0.02	0.02	0.02	1.2	0.9	0.9	0.9	0.8	0.8
22	female	23	-7.5	-0.5	175	-7.25	-0.75	120	-3	-6	12	12	40	1.2	0.9	0.4	0.3	0.2	0.2	0.02	1.2	1.2	0.8	0.5	0.2	0.1
23	male	24	0.5	0	0	0.5	0	0	-1	-3	10	10.5	40	1	0.5	0.8	0.3	0.1	0.1	0.05	0.9	0.9	0.9	0.9	0.8	0.6
24	female	23	-4	-1.25	15	-4	-2	5	0	-3	10	10.5	40	1	0.5	0.4	0.3	0.1	0.1	0.05	1	1	0.9	0.8	0.6	0.5
25	female	23	1	0	0	0.75	0	0	0	-5	14	14	50	1	0.4	0.2	0.05	0.02	0.02	0.02	1	1	1	1	0.6	0.6
26	male	26	-2.25	-0.5	160	-2	-1	175	0	-6	12.5	13	40	1.2	0.5	0.2	0.1	0.1	0.05	0.02	1.2	1.2	1.2	1.2	0.9	0.6
27	male	25	-1.75	0	0	-1.75	0	0	1	-1	11	12	50	1.2	0.7	0.2	0.15	0.15	0.05	0.02	1.2	1.2	1	1	0.9	0.8
28	male	26	-5.75	-1.5	170	-6.5	-2	180	-3	-6	12.5	13	40	1	0.5	0.3	0.2	0.1	0.05	0.02	1	1	1	0.9	0.9	0.8
29	male	25	-5.75	-0.5	15	-6.5	-0.5	180	-3	-4	13	13	40	1	0.5	0.5	0.2	0.1	0.05	0.02	1	1	0.9	0.8	0.8	0.6
30	male	25	-4.25	-1	170	-3.75	-1.5	10	-3	-5	10.5	10	40	1.2	0.6	0.3	0.2	0.1	0.1	0.05	1.2	1.2	1.2	1.2	0.8	0.7
31	male	26	-3.25	-1.5	180	-2.75	-1.5	175	-3	-4	12	12	50	1.2	0.5	0.1	0.1	0.05	0.02	0.02	1.2	1	1	0.7	0.2	0.05
32	male	27	-4.75	0	0	-4.75	-0.75	180	-3	-5	10.5	10	40	2	0.8	0.4	0.3	0.2	0.1	0.05	1.5	1	0.7	0.2	0.2	0.1
33	male	27	PL	0	0	-0.5	0	0	2	-1	11	11.5	40	1.5	0.6	0.3	0.1	0.1	0.02	0.02	1.2	1.2	1	0.9	0.9	0.7
34	male	26	-1.75	-1.5	180	-1.5	-1.25	180	-2	-5	12	12	40	1	0.4	0.2	0.05	0.02	0.02	0.02	1	1	0.9	0.9	0.8	0.2
35	male	24	-1.25	-1.25	180	-1.5	-1.25	180	-2	-6	14	14	40	1.5	0.6	0.3	0.1	0.1	0.05	0.02	1.5	1.2	1.2	1	0.8	0.5
36	female	23	-5.5	-0.5	30	-4.75	-1.5	170	-3	-6	13	13	40	1.2	0.6	0.4	0.1	0.05	0.02	0.02	1.2	1	0.9	0.5	0.1	0.05
37	male	26	-0.25	-2.75	175	Pl	-2.75	180	-2	-4	12	12.5	40	1.2	0.4	0.2	0.1	0.1	0.05	0.02	1.2	1	0.9	0.8	0.4	0.2
38	female	24	-3.25	-0.5	10	-3.25	-0.75	175	-1	-6	11.5	12	40	1.2	0.6	0.2	0.1	0.05	0.05	0.02	1	0.9	0.6	0.2	0.1	0.05
39	female	23	-0.5	-0.25	180	-0.25	-0.25	180	0	0	12	11.5	40	1.2	0.3	0.2	0.1	0.05	0.02	0.02	1.2	1.2	1	0.9	0.8	0.4
40	female	23	-4.25	-1.5	15	-4.75	-1.5	165	-2	-2	14	14	40	1	0.3	0.2	0.1	0.05	0.02	0.02	1	0.9	0.6	0.2	0.1	0.05
