# Supplementary material for: Uncorrected low hyperopia in young subjects induces postural instability even in those with clear visual acuity
Source: PLoS One. 2019 Oct 17;14(10):e0224031. doi: 10.1371/journal.pone.0224031 (PMC6797097; doi:10.1371/journal.pone.0224031)
Supplement: S2 Table — (XLSX) [file pone.0224031.s002.xlsx]

## Sheet: S2 Table. ST
	ST index
	eyes-open(full correction)	eyes-closed	1D myopia	2D myopia	3D myopia	4D myopia	5D myopia	6D myopia	1D hyperopia	2D hyperopia	3D hyperopia	4D hyperopia	5D hyperopia	6D hyperopia
1	21.86	24.64	25.8	28.15	23.73	24.2	28.79	30.57	23.44	26.06	26.39	28.25	35.56	31.32
2	12.37	16.47	12.33	10.71	12.09	10.83	9.37	8.61	9.59	15.11	11.58	10.92	12.79	10.14
3	12.14	16.83	21.73	13.56	12.28	15.23	18.65	20.29	13.3	18.32	13.39	14.26	17.26	14.7
4	15.19	21.82	17.7	13.19	24.07	25.71	16.63	17.27	21.07	16.17	17.11	24.51	25.75	23.99
5	17.28	16.18	12.04	12.79	11.46	15.05	16.58	16.27	15.07	16.7	20.23	17.94	20.4	19.09
6	17.72	13.36	19.95	10.93	14.9	17.28	11.65	16.74	13.96	12.71	15.02	16.78	20.94	15.57
7	13.13	30.4	16.24	18.06	17.97	14.3	14.81	16.36	14.92	15.05	10.71	10.46	14.24	19.46
8	12.03	13.46	10.37	9.31	12.5	13.41	9.75	10.3	13.06	13.84	11.72	13.96	12.26	21.98
9	15.45	15.42	14.02	18.35	15.93	14.86	12.7	14.26	10.91	14.7	17.18	18.53	17	17.8
10	12.29	13.85	10.2	10.68	9.73	10.04	9.13	10.18	11.73	9.55	13.18	11.11	10.97	9.75
11	10.64	14.86	10.3	10.8	10.18	9.84	12.55	15.2	13	11.91	12.84	14.52	11.15	13.4
12	14.62	21.03	10.95	11.45	12.48	14.8	22.64	14.73	13.07	13.24	19.42	15.1	16.29	18.52
13	17.16	21.14	12.79	15.74	15.64	17.81	20.74	17.82	14.46	13.29	17.38	17.2	16.1	15.76
14	12.09	16.72	12.04	12.94	15.74	16.18	18.93	13.33	14.7	15.88	9.81	10.44	13.55	10.66
15	15.88	22.11	12.37	19.06	14.23	12.15	14.29	11.85	14.08	21.58	12.26	13.31	13.36	12.08
16	13.06	15.61	16.96	12.65	11.9	18.25	14.26	14.65	14.12	11.8	18.13	16.61	20.73	25.47
17	13.15	13.6	13.44	11.4	13.24	12.95	10.07	18.56	12.58	12.91	14.15	11.52	12.34	14.19
18	14.05	14.15	16.12	16.14	18.02	19.91	11.14	25.36	25.36	12.85	19.29	29.94	21.19	19.88
19	12.85	19.91	12.71	14.45	15.78	15.07	16.68	13.13	14.54	15.62	20.03	22.21	18.04	19.16
20	12.93	20.46	11.61	14.71	16.31	16.23	13.33	14.6	17.33	15.78	17.73	20.89	23.94	12.47
21	14.64	15.44	13.1	14.18	18.57	15.68	34.38	24.23	15.29	21.82	18.02	14.32	18.49	21.84
22	9.27	13.54	10.59	9.5	10.81	13.54	15.51	13.21	10.64	9.56	14.05	9.53	13.73	16.31
23	17.61	19.33	11.13	10.03	18.3	17.64	14.41	18.32	13	13.07	13.24	11.34	25.63	12.46
24	11.08	18.45	11.58	10.23	10.8	9.59	15.83	13.25	12.4	12.88	12.41	12.99	13.91	15.83
25	10.77	14.16	14.93	14.79	39.7	17.69	15.29	7.85	11.8	20.18	11.4	18.72	11.92	27.93
26	14.9233	33.3007	19.7336	24.8809	16.4945	17.2064	20.7813	20.3484	16.943	16.55	17.7177	17.1157	20.2705	18.2557
27	15.2385	15.2896	17.6865	14.5291	18.4647	16.5736	14.2934	14.743	17.4301	20.144	14.4444	18.7611	17.8342	25.5576
28	10.1439	12.7604	7.72292	8.38729	8.72755	9.83146	10.5168	11.8479	8.72309	9.73439	10.0648	12.3595	9.47928	9.9381
29	14.9696	15.5074	17.2633	13.2993	11.3773	13.5349	12.075	12.5126	11.5973	11.9237	13.0773	10.693	14.2789	18.6703
30	18.0643	38.8816	33.5431	24.0404	23.5381	21.4658	15.3497	19.8392	19.5427	14.8694	19.7942	15.7441	27.8278	23.5558
31	17.6442	30.0622	23.1951	20.6705	16.9239	15.9262	20.6288	27.1803	25.5247	17.4346	20.2321	21.1006	16.2264	18.8759
32	17.4746	38.4286	18.0901	16.5965	20.5957	22.6861	18.728	22.7565	18.1922	22.73	19.7108	21.4334	25.4183	27.2725
33	16.3966	22.849	24.2992	17.4334	19.2712	19.4237	16.6892	17.195	23.8647	26.2878	18.3527	19.2898	17.0254	23.107
34	11.9648	15.4703	10.4355	13.0028	10.574	14.855	13.0661	16.5596	12.0405	12.5872	10.4128	12.4639	15.5179	13.5821
35	16.677	26.2937	16.0201	16.5038	17.7597	18.4429	16.7469	17.3008	15.7327	15.8097	17.8486	17.8127	21.2814	20.7623
36	10.952	16.6749	9.59636	9.63248	10.7972	10.698	9.21866	9.58117	10.3732	8.88426	9.66179	11.2134	11.1452	12.0502
37	12.1932	16.3571	11.8214	15.4031	16.4655	19.0603	13.2917	14.6465	15.3496	15.5742	13.3553	13.7669	13.5947	14.0069
38	10.2106	20.323	11.6112	12.5221	13.0589	17.0565	13.0072	11.3711	17.4586	13.8136	35.3208	15.7108	14.5509	14.9045
39	10.3385	14.3578	9.49111	9.15389	11.6159	9.68345	11.7681	12.6452	9.5924	11.2549	9.66599	8.86594	9.85868	8.31507
40	11.2494	24.1263	12.272	12.4516	13.8957	17.12	14.8463	16.8677	18.2892	18.2328	16.6449	21.1172	17.9685	22.3375
