# Supplementary material for: Uncorrected low hyperopia in young subjects induces postural instability even in those with clear visual acuity
Source: PLoS One. 2019 Oct 17;14(10):e0224031. doi: 10.1371/journal.pone.0224031 (PMC6797097; doi:10.1371/journal.pone.0224031)
Supplement: S3 Table — (XLSX) [file pone.0224031.s003.xlsx]

## Sheet: S3 Table. Low frequency
	Low frequency (Fourier transformation)
	eyes open(full corrction)	eyes closed	1D myopia	2D myopia	3D myopia	4D myopia	5D myopia	6D myopia	1D hyperopia	2D hyperopia	3D hyperopia	4D hyperopia	5D hyperopia	6D hyperopia
1	34.44	41.55	58.94	33.6	27.29	37.4	59.7	27.91	49.65	47.63	26.2	65.76	34.61	31.27
2	14.94	9.47	18.3	13.72	19.45	15.77	16.01	8.84	34.75	7.73	12.09	8.18	13.67	11.69
3	16.09	29.75	59.89	21.32	20.15	31.1	21.31	17.17	28.03	33.23	13.45	40.27	19.31	41.17
4	40.82	42.36	58.62	23.88	56.95	29.15	54.83	47.25	36.79	34.82	70.51	80.01	69.03	89.47
5	51.04	40.9	19.1	20.55	16.48	9.74	12.68	15.87	16.08	18.81	9.5	11.25	10.93	11.46
6	18.02	13.34	5.61	10.47	24.48	18.56	17.92	19.81	22.69	19.69	16.45	27.41	14.35	21.27
7	25.75	15.93	31.79	26.29	13.56	15.87	30.39	25.06	30.55	15.45	23.74	13.35	27.79	26.08
8	24.29	17.24	17.12	17	12.76	12.28	5.54	13.84	20.9	10.4	9.36	11.62	15.72	15.64
9	13.36	17.52	17.05	44.76	17.03	19.96	11.21	8.5	9.55	30.9	9.32	12.85	20.19	10.29
10	11.59	10.58	13.82	10.91	5.96	17.38	10.75	10.51	14.25	16.51	4.75	12.08	11.53	10.63
11	14.9	21.47	11.96	17.54	13.88	10.59	29.32	12.02	12.91	18.47	15.83	9.59	15.54	23.88
12	15.51	9.25	18.97	15.41	13.97	8.9	17.13	11.15	8.65	9.61	9.69	10.76	5.4	20.06
13	27.2	14.34	19.14	21.52	5.18	25.85	12.84	22.27	14.54	25.99	38.49	14.55	21.76	19.28
14	7.41	6.7	11.58	13.87	14.98	20.74	14.48	17.62	19.66	13.7	11.72	8.32	10.1	7.37
15	15.09	12.81	17.41	15.88	9.9	7.36	8.29	11.06	23.86	12.31	11.28	15.28	19.87	17.23
16	13.54	33.12	27.39	40.81	19.33	31.99	22.03	30.86	8.74	13.1	26.81	24.33	21.35	34.52
17	27.2	36.2	12.26	21.84	22.4	45.48	14.82	43.35	13.02	22.48	30.71	12.43	14.83	19.41
18	21.14	34.22	27.11	37.88	30.8	34.28	16.82	57.23	16.3	32.17	13.43	30.17	17.1	20.96
19	19.84	39.87	22.04	38.05	15.37	16.67	13.44	16.66	24.36	51.72	15.66	18.19	33.5	75.34
20	21.61	7.79	13.5	22.35	11.9	13.87	11.75	16.91	14.37	20.12	20.99	22.6	21.6	26.93
21	25.14	25.11	10.68	19.59	38.49	22.2	11.49	30.78	26.68	17.62	41.82	22.05	14.25	23.09
22	12.28	7.1	7.28	10.7	10.96	17.12	9.67	11.26	20.72	11.26	9.4	18.46	18.84	11.31
23	30.58	35.62	32.84	35.34	57.25	70.72	99.76	46.73	25.59	11.96	49.66	43.78	28.4	28.06
24	14.49	22.11	15.47	15.54	11.03	9.03	16.85	17.47	12.77	6.37	4.53	11.39	15.89	11.75
25	15.22	7.78	14.77	21.08	40.77	35.17	24	4.08	44.54	30.63	17.83	10.37	29.62	14.27
26	32.339	22.7902	17.3997	19.4929	34.6641	16.1795	46.2604	24.6572	12.5903	17.3864	21.3495	25.517	24.6011	29.6132
27	17.7159	16.3407	20.2943	22.8916	19.2518	24.9599	29.0976	21.392	42.034	34.2231	37.6456	35.6621	38.5084	84.9081
28	18.8397	22.7777	4.62756	10.5738	9.08223	5.13095	9.62751	7.92431	8.06216	8.84799	5.33954	14.6722	9.89807	6.79748
29	13.7367	17.7606	29.8907	14.199	15.6277	22.1914	11.5704	14.8523	12.0632	12.9635	9.102	16.1169	13.688	21.1446
30	35.0366	47.4296	57.8738	73.1681	38.5353	37.6998	35.483	21.7416	27.5136	21.9625	41.9162	20.6933	30.2322	18.7908
31	43.5289	50.1109	26.6062	73.1842	38.8613	25.7066	16.3878	55.0843	43.406	48.1377	34.7785	32.1532	37.3213	62.486
32	10.7514	15.2652	11.5141	9.87989	11.2842	5.3829	7.70618	13.5629	7.65829	16.2384	14.4263	19.1741	23.4473	27.152
33	23.4575	15.3726	67.0156	35.1173	55.8377	31.8232	27.6771	21.2747	49.2336	41.7438	52.0267	65.2796	51.5272	61.776
34	36.2949	12.4409	18.8274	21.8681	22.2662	20.7365	24.9179	33.9092	14.3448	22.7119	18.6711	24.0139	17.8155	6.74132
35	17.9401	25.4015	12.1743	18.1376	13.9164	16.965	12.6654	16.729	8.63369	13.3374	19.8189	15.5608	20.9749	12.2863
36	35.7728	24.8769	13.1591	13.0396	19.4794	16.0538	21.7409	29.1972	21.0547	12.6837	19.0349	26.228	19.817	7.93837
37	22.2595	26.0915	18.9483	13.6872	30.447	39.6906	15.7449	24.0984	36.4632	15.5073	17.8311	10.0419	17.3469	7.14156
38	15.5274	18.1607	18.6769	16.4366	18.5095	29.9487	17.5417	19.2104	10.6255	21.8436	36.0545	21.3435	31.2711	27.2452
39	13.3594	10.9123	8.81251	11.0112	12.9306	7.20907	14.2348	15.5999	9.36484	9.11795	10.8292	11.5296	14.2993	6.58584
40	13.6562	20.8527	22.0026	17.304	27.8968	24.6014	9.08783	20.1244	18.0011	23.5115	12.2412	16.1398	19.3399	17.7751
