# Supplementary material for: Uncorrected low hyperopia in young subjects induces postural instability even in those with clear visual acuity
Source: PLoS One. 2019 Oct 17;14(10):e0224031. doi: 10.1371/journal.pone.0224031 (PMC6797097; doi:10.1371/journal.pone.0224031)
Supplement: S4 Table — (XLSX) [file pone.0224031.s004.xlsx]

## Sheet: S3 Table. Low frequency
	Low-Medium frequency (Fourier transformation)
	eyes open(full corrction)	eyes losed	1D myopia	2D myopia	3D myopia	4D myopia	5D myopia	6D myopia	1D hyperopia	2D hyperopia	3D hyperopia	4D hyperopia	5D hyperopia	6D hyperopia
1	8.63	12.57	12.64	10.42	12.54	9.48	22.04	13.6	12.46	10.33	13	21.52	18.8	23.51
2	6.74	5.58	5.24	5.71	7.09	6.29	5.88	4.18	6.67	5.87	4.73	5.59	6.67	6.47
3	6.09	9.17	15.86	7.61	7.23	7.44	9.62	8.1	12.46	7.25	7.47	8	6.27	15.56
4	13.31	14.83	11.82	8.45	19.1	15.78	8.9	11.78	11.36	21.58	13.49	17.54	22.78	21.98
5	13.75	12.79	6.3	6.12	5.16	4.68	4.96	6.96	3.96	4.62	6.31	5.42	4.9	6.75
6	12.37	11.05	6.57	7.49	9.83	10.61	9.44	9.78	7.32	13.21	10.46	10.16	10.25	13.67
7	6.4	10.26	9.36	9.67	6.05	6.48	7.04	10.27	7.49	10.51	7.8	5.08	9.14	9.12
8	7.1	9.06	7.63	6.8	6.4	6.71	5.24	5.93	7.29	7.32	6.34	6.5	6.95	6.1
9	11.77	8.89	9.18	11.08	9.89	8.43	7.93	5.77	8.18	5.87	11.69	9.7	7.53	9.14
10	5.03	6.54	4.83667	5.79	4.12333	4.87	4.17667	4.35	4.81667	4.37	5.73667	6.29667	6.39333	4.66
11	6.94	7.74	5.62	6.5	6.46	5.68	4.26	7.58	7.8	8.15	9.22	7.86	6.73	4.97
12	11.51	8.75	5.97	4.48	4.91	6.61	9.78	9.01	6.69	8.39	12.16	7.69	7.31	9.56
13	8	10.9	5.12	7.39	4.86	9.04	8.72	9.14	8.82	6.76	10.58	10.46	10.04	8.31
14	6.29	6.25	6.83	8.05	6.86	8.09	11.14	6.78	6.31	10.18	5.09	6.58	5.89	6.85
15	18.3	16.5	7.57	11.69	9.46	7.27	7.27	7.8	11.84	8.97	8.74	6.74	7.17	10.4
16	10.81	12.97	18.65	18.07	8.41	11.08	10.17	11.32	6.78	8.32	14.59	13.76	12.91	16.26
17	10.59	10.49	6.33	7.89	6.43	12.59	6.96	14.14	8.96	10.6	10.01	7.94	9.14	9.43
18	9.02	7.96	9.79	9.76	10.04	12.8	7.27	12.88	7.75	13.26	15.61	21.46	11.43	18.55
19	7.21	10.63	8.73	7.88	8.21	7.61	9.04	7.8	10.54	9.22	13.57	12.48	11.38	11.6
20	8.54	10.02	8.18	7.48	9.1	9.04	7.06	8.31	10.65	9.01	10	11.73	13.54	16.04
21	11.44	9.92	6.99	8.82	11.26	12.07	16.54	16.06	11.75	8.45	10.37	8.63	15.81	12.49
22	5.69	7.98	4.78	5.43	5.98	8.93	6.99	7.04	6.97	5.63	8.82	6.4	5.57	9.21
23	8.16	9.83	7.84	8.59	12.53	15.01	13.63	10.68	7.6	7.17	8.56	8.2	17.4	15.04
24	5.42	12.83	5.84	6.35	6.02	5.72	6.06	5.11	6.74	8.51	6	6.05	5.7	6.93
25	6.21	9.35	6.64	11.23	18.12	11.4	10.51	4.4	14.53	7.37	7.45	18.19	11.99	6.53
26	8.55736	15.7881	8.50746	8.99577	9.3767	8.13578	10.0123	10.794	7.70218	7.21517	10.5688	11.0159	15.5888	9.03947
27	9.21651	7.46623	8.36412	8.24102	8.70588	11.3172	8.88076	8.08548	12.9545	10.5652	7.83271	8.41256	7.47779	21.3558
28	7.00331	7.75627	5.30295	5.87812	3.93752	4.91795	4.07514	5.9488	5.77639	4.27584	4.85401	7.03796	5.39904	4.42961
29	0.413979	0.672586	0.391375	0.409506	0.468886	0.505516	0.332263	0.439161	0.349836	0.304663	0.327708	0.381297	0.362793	0.498228
30	12.0195	27.4566	21.461	23.9333	11.8849	11.2325	8.29872	11.9685	6.48965	12.4738	11.5762	8.23686	14.6451	15.9015
31	13.7255	25.4857	23.5458	12.2051	16.3643	9.89237	14.4661	19.498	17.586	21.3275	17.3625	16.1862	8.60948	18.7431
32	8.7493	20.6335	8.43449	7.80092	8.22928	9.4363	7.40313	10.5727	9.47802	10.1364	10.3939	12.316	16.1259	11.5555
33	8.37954	11.9869	15.3229	15.8418	12.8303	13.0654	7.11572	9.71471	14.5901	11.5958	11.9755	15.9536	12.4858	14.1915
34	12.909	9.85638	8.61885	7.02133	6.49573	10.5826	8.14444	10.048	7.83313	5.89019	7.02932	8.5054	10.0404	8.238
35	11.587	16.2252	9.84873	8.37086	10.7635	10.0205	8.5012	10.8823	11.418	8.95514	10.8905	12.4823	14.3063	14.1253
36	8.69184	8.42078	5.82156	5.5554	4.95598	5.08538	6.32275	9.25842	5.64019	7.32893	6.62481	7.43626	9.15115	6.64917
37	6.44683	7.69383	6.7319	6.57059	10.5855	10.2874	6.99	9.05738	7.35341	7.88289	6.47834	5.82111	7.63606	11.1196
38	4.69082	12.8288	7.40452	7.16233	7.69941	9.22022	7.19756	7.01404	7.02006	7.59871	33.2906	7.38611	6.63041	8.35494
39	4.99343	7.21774	7.11048	5.20685	7.31704	8.80146	6.74647	7.08856	5.2216	5.86887	4.48537	5.56557	6.79121	4.33004
40	6.72504	10.5539	7.59222	5.39156	6.83564	7.21698	7.00335	5.52946	8.29874	6.9468	7.11329	8.3287	7.05177	9.58859
