# Supplementary material for: Uncorrected low hyperopia in young subjects induces postural instability even in those with clear visual acuity
Source: PLoS One. 2019 Oct 17;14(10):e0224031. doi: 10.1371/journal.pone.0224031 (PMC6797097; doi:10.1371/journal.pone.0224031)
Supplement: S5 Table — (XLSX) [file pone.0224031.s005.xlsx]

## Sheet: S5 Table. High-medium frequency
	High-Medium frequency (Fourier transformation
	eyes open(full corrction)	eyes closed	1D myopia	2D myopia	3D myopia	4D myopia	5D myopia	6D myopia	1D hyperopia	2D hyperopia	3D hyperopia	4D hyperopia	5D hyperopia	6D hyperopia
1	4.4	4.67	5.1	5.49	5.09	4.62	5.52	5.04	4.95	4.92	6.28	5.54	3.83	5.12
2	2.26	3.3	2.17	2.08	2.88	1.99	1.81	1.38	2.63	2.21	1.38	1.92	1.51	1.55
3	2.59	3.4	6.41	2.73	2.56	2.91	6.16	3.86	4.73	2.55	2.32	2.25	4.14	2.99
4	3.14	4.01	3.27	3.13	5.06	7.2	6.29	3.65	3.17	3.01	3.57	7.21	6.1	4.95
5	5.38	3.63	2.95	2.29	2.11	2.23	3.04	2.14	3.07	2.94	3.04	2.82	3.16	2.75
6	4.45	1.67	1.49	1.83	2.62	3.31	3.23	3.05	2.29	2.63	2.87	2.63	3.47	2.25
7	2.56	5.63	3.64	2.65	3.32	1.79	2.32	2.8	3.36	2.04	1.41	2.65	2.22	3.06
8	1.98	2.41	1.39	1.63	2.71	2.61	1.97	2.42	2.73	2.05	2.67	2.47	1.75	2.21
9	2.58	2.59	2.72	4.26	2.37	3.16	3.11	3.04	2.97	3.27	2.98	2.44	3.83	3.98
10	2.56	3.05	1.93	2.12	1.95	2.24	1.65	1.74	2.13	2.75	2.21	2.8	2.85	2.45
11	1.41	2.79	2.04	1.88	1.67	1.67	1.83	2.34	1.4	2.69	2.06	2.03	1.84	6.67
12	2.43	4.41	1.77	1.64	2.35	2.71	3.57	2.31	2.6	3.66	2.53	2.26	3.38	2.7
13	3.08	4	2.56	2.47	2.4	3.15	2.41	2.66	3.01	2.87	3.32	3.09	2.76	3.05
14	1.75	3.66	2.23	2.47	2.96	3.72	3.53	3	2.95	2.02	2.16	1.75	2.16	3.34
15	4.34	3.67	2.28	3.69	2.92	2.75	2.44	2.05	4.39	2.38	2.45	1.76	1.78	1.94
16	3.96	2.76	4.7	5.4	1.86	3.26	2.67	2.61	1.82	2.55	3.14	3.29	4.83	3.68
17	2.93	4.22	1.58	1.88	1.54	4.7	1.6	3.97	2.06	1.89	1.99	2.17	4.4	3.12
18	2.11	3.04	3.55	3.55	4.21	4.61	2.77	8.14	2.19	6.16	7.43	3.48	2.91	2.21
19	2.4	3.84	2.35	2.29	2.39	3.1	2.53	2.44	2.57	3.29	3.28	2.74	3.96	4.02
20	2.2	3.41	1.82	2.84	3.55	3.42	2.32	3.16	2.78	5	4.37	3.5	2.86	3.29
21	6.24	4.04	2.26	2.3	3.16	2.56	3.46	5.87	4.38	3.1	3.11	5.02	3.98	4.57
22	1.54	2.26	2.01	1.73	1.86	2.22	2.3	2.25	2.14	2.5	1.29	1.74	2.05	2.24
23	3.86	3.45	1.82	2.03	3.47	4.07	6.47	4.84	2.08	2.49	1.8	3.78	3.87	2.16
24	1.99	4.49	1.97	2.59	1.72	1.95	2.19	2.09	2.35	2.31	2.43	2.99	2.28	2.86
25	2.03	2.02	2.32	3.97	6.58	4.14	3.09	1.11	3.64	1.81	6.32	2.75	2.37	2.16
26	2.38274	6.26975	3.5829	5.13616	2.73142	3.32932	4.0061	4.16273	3.69354	2.76204	3.91487	3.15087	4.20162	3.62833
27	2.451	2.86534	3.41556	2.61365	3.79175	2.86007	3.07984	3.42058	4.08056	3.38462	3.05692	3.2668	3.18472	4.19655
28	1.43033	4.0937	1.49627	1.41876	1.25465	1.63987	2.30059	2.57163	1.86819	1.52475	2.31579	2.49919	1.76359	2.06168
29	2.73283	2.75778	2.47502	2.18766	2.1724	2.30775	1.94888	2.39822	2.12752	2.07073	2.19533	1.49955	2.30331	2.67919
30	3.58987	6.22918	8.44783	7.58132	6.04432	4.15241	3.77131	3.737	2.62591	2.99369	4.04102	2.6475	5.21135	5.1201
31	2.74606	6.62537	7.52521	4.64516	3.41572	2.63236	3.78066	6.87679	4.04834	5.92905	3.70482	3.58947	2.80713	5.85598
32	3.84988	8.3154	3.88641	3.03257	3.94464	4.32054	3.85395	5.44518	4.02945	3.47277	3.94049	3.8503	6.71205	4.79322
33	3.19231	4.81497	5.01232	4.71471	4.07555	3.99621	3.69277	3.02573	5.00617	4.52267	3.71075	5.2622	4.47521	4.85293
34	4.64004	2.70625	2.12274	2.35764	1.65012	2.81427	2.31718	3.73258	2.52932	2.34251	1.71987	1.7345	3.35291	1.88518
35	3.1295	4.53396	3.0236	2.90538	3.34027	3.5243	3.10906	2.5199	2.53542	2.74087	3.20976	3.62302	3.76163	3.51643
36	2.61125	3.69076	1.70085	1.92551	1.85217	1.56975	1.37547	3.22512	1.66654	2.02702	1.64135	2.21626	2.41478	2.85327
37	2.33506	3.11723	3.18793	3.23614	2.93923	4.98867	3.40632	2.39887	2.9699	4.20503	2.75241	2.53857	2.44993	3.76701
38	2.00944	4.05311	2.25519	2.13804	2.40456	3.23328	2.79714	1.82936	2.50275	5.17828	6.24339	3.18301	2.2775	2.58507
39	2.07627	2.89192	2.33508	1.66678	1.96795	2.51941	1.94716	2.63945	1.91419	2.03768	2.02629	1.87965	1.44411	1.61513
40	2.21469	4.17875	3.71002	2.28406	2.40287	3.37244	2.16131	3.4464	3.88004	3.10566	2.75456	3.9165	2.34295	3.60258
