# Supplementary material for: Uncorrected low hyperopia in young subjects induces postural instability even in those with clear visual acuity
Source: PLoS One. 2019 Oct 17;14(10):e0224031. doi: 10.1371/journal.pone.0224031 (PMC6797097; doi:10.1371/journal.pone.0224031)
Supplement: S6 Table — (XLSX) [file pone.0224031.s006.xlsx]

## Sheet: S6 Table. High frequency
	High frequency (Fourier transformation)
	eyes open(full corrction)	eyes closed	1D myopia	2D myopia	3D myopia	4D myopia	5D myopia	6D myopia	1D hyperopia	2D hyperopia	3D hyperopia	4D hyperopia	5D hyperopia	6D hyperopia
1	0.69	0.89	0.8	0.79	1.13	0.63	1.29	0.96	0.92	0.69	0.72	1.01	1.35	0.75
2	0.44	0.58	0.42	0.36	0.45	0.49	0.39	0.29	0.56	0.35	0.33	0.39	0.36	0.26
3	0.38	0.65	1.1	0.39	0.5	0.55	1.06	0.58	0.6	0.39	0.44	1.31	0.53	0.45
4	0.54	0.94	0.43	0.69	0.92	0.72	1.43	0.77	0.56	1.37	0.54	1.07	1	0.72
5	1.55	0.8	0.69	0.45	0.41	0.5	0.7	0.55	0.56	0.52	0.68	0.79	0.68	0.7
6	0.61	0.3	0.24	0.29	0.45	0.44	0.78	0.36	0.42	0.79	0.41	0.53	0.33	0.32
7	0.33	1.22	0.8	0.69	0.59	0.51	0.5	0.65	0.7	0.78	0.5	0.56	0.61	0.72
8	0.35	0.42	0.3	0.43	0.29	0.38	0.29	0.51	0.42	0.36	0.29	0.43	0.7	0.38
9	0.47	0.41	0.43	0.91	0.38	0.56	0.61	0.39	0.51	0.34	0.54	0.55	0.72	0.55
10	0.42	0.41	0.37	0.3	0.26	0.31	0.24	0.29	0.33	0.27	0.31	0.3	0.29	0.5
11	0.29	0.69	0.46	0.41	0.38	0.35	0.31	0.56	0.34	0.4	0.58	0.35	0.32	2.77
12	0.54	0.72	0.39	0.33	0.43	0.39	0.48	0.56	0.31	0.49	0.72	0.51	0.55	0.38
13	0.43	0.49	0.5	0.41	0.44	0.6	0.51	0.55	0.74	0.46	0.66	0.54	0.35	0.56
14	0.36	0.43	0.29	0.42	0.67	0.51	0.46	0.33	0.59	0.44	0.33	0.32	0.27	0.41
15	1.13	0.59	0.35	0.59	0.37	0.36	0.25	0.34	0.66	0.53	0.5	0.48	0.34	0.29
16	0.94	0.59	1.27	1.46	0.35	0.56	0.62	0.4	0.3	0.42	0.47	0.54	1.03	0.72
17	0.59	0.93	0.45	0.4	0.35	1.2	0.52	1.09	0.35	0.43	0.4	0.49	0.47	0.6
18	0.38	0.51	0.71	0.58	0.56	0.7	0.54	1.63	0.28	0.72	1.55	0.58	0.89	0.48
19	0.43	0.77	0.56	0.41	0.46	0.59	0.43	0.44	0.59	0.44	0.54	0.49	0.56	0.65
20	0.45	0.6	0.29	0.35	0.47	0.32	0.28	0.3	0.35	0.48	0.78	0.82	0.54	0.42
21	0.73	0.79	0.4	0.4	0.57	0.6	0.53	1.03	0.77	0.51	0.6	0.8	0.76	1.01
22	0.34	0.37	0.51	0.21	0.27	0.46	0.48	0.5	0.55	0.37	0.39	0.54	0.44	0.47
23	0.52	0.69	0.3	0.48	0.46	0.93	1.48	1.35	0.38	0.46	0.33	0.55	0.41	0.36
24	0.31	0.81	0.35	0.59	0.29	0.33	0.42	0.36	0.37	0.37	0.39	0.46	0.42	0.35
25	0.45	0.39	0.44	0.63	1.86	0.71	0.73	0.21	0.74	0.29	0.3	0.37	1.28	0.34
26	0.43698	0.766694	0.587441	0.820412	0.491981	0.443842	0.622362	0.590798	0.440516	0.538313	0.685217	0.439154	1.13228	0.523916
27	0.411427	0.56598	0.767466	0.615572	0.644089	0.567813	0.735469	0.6243	0.917084	0.779505	0.475989	0.578656	0.48257	2.15664
28	0.287755	0.79964	0.23771	0.258612	0.299446	0.266972	0.286614	0.35001	0.378699	0.302142	0.245027	0.38269	0.263538	0.259627
29	7.2554	10.7746	7.94985	8.93653	7.83956	6.82617	6.86588	6.77613	5.72643	7.33135	8.4606	9.4391	9.16185	12.1137
30	0.751973	0.943004	1.15505	1.81611	1.24953	0.56814	0.596199	0.718475	0.431489	0.640493	0.760817	0.431963	0.699567	0.991102
31	0.581492	1.12684	0.492222	0.814634	0.676792	0.480624	0.718317	1.39273	0.892514	1.22117	0.53099	0.682094	0.416145	1.41236
32	0.436618	1.41047	0.704573	0.449742	0.481148	0.579681	0.563319	0.812015	0.57681	0.697633	0.859041	0.814959	1.07684	0.692933
33	0.555783	0.703989	1.06192	1.2954	0.830745	0.850393	0.58045	0.495791	0.779957	0.713457	0.844746	1.15286	1.02313	0.964167
34	1.08938	0.450395	0.388481	0.325877	0.313286	0.389892	0.51708	0.650733	0.409277	0.328127	0.319613	0.43251	0.568429	0.399325
35	0.323448	0.620114	0.413858	0.35875	0.528355	0.345433	0.415222	0.514787	0.374451	0.350204	0.485786	0.63322	0.640628	0.422032
36	0.567703	0.733842	0.293536	0.277348	0.343521	0.320077	0.226396	0.738613	0.299995	0.398812	0.336842	0.552367	0.605722	0.526415
37	0.384754	0.399214	0.641816	0.527769	0.515409	1.00071	0.69944	0.575846	0.508825	0.754685	0.440703	0.434772	0.519354	0.870827
38	0.232784	0.654435	0.569404	0.31229	0.400552	0.418162	0.503505	0.354896	0.408869	0.73701	4.05202	0.567529	0.382607	0.28393
39	0.358186	0.390446	0.55318	0.235515	0.340158	0.617395	0.302097	0.448601	0.278539	0.373895	0.252711	0.379105	0.331027	0.277392
40	0.327429	0.847695	0.74234	0.421453	0.374564	0.574725	0.422144	0.592724	0.617623	0.566442	0.42845	0.640438	0.556304	0.653411
